# Supplementary material for: Pneumococcal Serotype Evolution and Burden in European Adults in the Last Decade: A Systematic Review
Source: Microorganisms. 2023 May 24;11(6):1376. doi: 10.3390/microorganisms11061376 (PMC10303156; doi:10.3390/microorganisms11061376)
Supplement: Supplementary file 1 [file microorganisms-11-01376-s001.zip]

Archive with 1 entries (1 files):
- microorganisms-2305773-supplementary.pdf
